# Supplementary material for: Effect of Sunlight-Induced Isomerisation on the Biotransformation of 4′-Hydroxychalcones by Yarrowia lipolytica KCh 71
Source: Int J Mol Sci. 2025 Sep 16;26(18):9027. doi: 10.3390/ijms26189027 (PMC12470138; doi:10.3390/ijms26189027)
Supplement: Supplementary file 1 [file ijms-26-09027-s001.zip]

Archive with 1 entries (1 files):
- ijms-3860940-supplementary.pdf
